# Supplementary material for: Synergic Efficacy of a Multicomponent Nutraceutical Add-On Therapy in Seasonal Allergic Rhinitis in Children: A Prospective, Randomized, Parallel-Group Study
Source: J Clin Med. 2025 Feb 24;14(5):1517. doi: 10.3390/jcm14051517 (PMC11900512; doi:10.3390/jcm14051517)
Supplement: Supplementary file 1 [file jcm-14-01517-s001.zip]

Archive with 1 entries (1 files):
- jcm-3468468-supplementary.pdf
